# Supplementary material for: Co-morbid mental health conditions in people with epilepsy and association with quality of life in low- and middle-income countries: a systematic review and meta-analysis
Source: Health Qual Life Outcomes. 2023 Jan 20;21:5. doi: 10.1186/s12955-022-02086-7 (PMC9854052; doi:10.1186/s12955-022-02086-7)
Supplement: Supplementary file 4 — Additional file 4: Appraisal of Cross-sectional Studies (AXIS). [file 12955_2022_2086_MOESM4_ESM.xlsx]

## Sheet: Sheet1
Appraisal of Cross-sectional Studies (AXIS)
				Reviewed studies
	Questions		Abdiga	Adebayo	Alanis	Camera	Chen	Ertem	Espinoza	Kanchana.	Mehta	Milovanovic	Mohamed	Mosaku	Olley	Mwangala	phabphal	Rakesh	Senol	Somaya	Taskiran	Tedrus	Tegene	Wang	Zhao	Ayanda	Addis	Baniya	Kassie	Lu Y	Mesafint	Ogundare	Zhang H	Zhong	tsigebrhan
Introduction
1	Were the aims/objectives of the study clear?	Yes		yes	yes	Yes		Yes	Yes	Yes	Yes	YEs	Yes	yes	Y	y	y	Y	Yes	Ye	Y	Y		yes	Y	yes	yes	yes	yes	yes	yes	yes	yes	yes	yes
			yes				yes
		No																					No
	Don’t know
Method
2	Was the study design appropriate for the stated aim(s)?	Yes	yes		yes		yes	Yes	Yes		Yes	Yes	Yes	Y	Y	Y	Y	Y	Yes	Ye		Y		yes	Y	yes	yes	yes	yes	yes	yes	yes	yes		yes
		No		No		No				No											N													no
	Don’t know																						Don’t
3	Was the sample size justified?	Yes	yes												Y	Y							Y				yes		yes		yes	yes			yes
		No		no	No	No	No	No	No	No	No	No	No	No			N	N	No	No	N	N		No	N	no		No		no			no	no
	Don’t know
4	Was the target/reference population clearly defined? (Is it clear who the research was about?)	Yes	yes						yes			yes	yes			Y		Y		Y			Y	yes								yes	yes	yes	yes
		No		no	No	No	no	No		No	No			no	N		N		No		N	N			N	no	no	No	no	no	no
	Don’t know
5	Was the sample frame taken from an appropriate population base so that it closely represented the target/reference population under investigation?	Yes	yes						Yes							yes		Ye		Y			Y	Yes					yes		yes	yes			yes
		No		No	No	No	No	No		No	No	No	No	No	N		N		N		N	N			N		No			no			no	no	no
	Don’t know																											idont kn
6	Was the selection process likely to select subjects/participants that were representative of the target/reference population under investigation?	Yes	yes													Yes		Y					Y	yes					yes		yes				yes
		No		No	No	No	No	No	No	No	No	No	No	No	N		N		No	N	N	N			N	no	NO			no		no	no	no
	Don’t know																											I don’t know
7	Were measures undertaken to address and categorise non-responders?	Yes	yes												Y			Y					Y				yes		yes		yes				yes
		No		No	No	No	No	No	No	No	No	No	No	No		No	N		No	N	N	N			N	no				no		no	no	no
	Don’t know																											I don’t kno
8	Were the risk factor and outcome variables measured appropriate to the aims of the study?	Yes	yes	Yes		yes	yes		Yes		Yes	Yes	Yes	Ye	Y	y	Y	Y	Ye	Y	Y	Y	Y	yes			yes	yes	yes	yes	yes	yes	yes	yes	yes
		No			No			No		no															N	no
	Don’t kow
9	Were the (A) risk factor and (B) outcome variables measured correctly using instruments/measurements that had been trialled, piloted or published previously?	A. Yes			Yes	yes	yes	Yes	Yes				Yes	Ye	y	Y		Y	Yes		y	Y	yes	yes	Y					yes	yes	yes	yes	yes
		B. Yes		yes	Yes	yes	yes	Yes	Yes			yes	yes		Y	Y		Y	Yes		Y	Y	yes	yes	Y			yes		yes	yes	yes	yes	yes
		A.No		no							No	NO					N												no						No
		B.No									no																No		no						no
		A.Don’t k	don’t kn							Don’t										Don’t						don’t kno	don’t kno	I don’t kno
		B. don’t know	don’t kno							Don’t				Don’t			Don			Don						don’t know
10	Is it clear what was used to determined statistical significance and/or precision estimates? (e.g. p-values, confidence intervals)	Yes	yes	Yes	Yes				Yes	Ye		Yes	Yes	ye	Y	Y	Y		Yes		Y		Y	yes	yes	yes	yes	yes	yes	yes	yes	yes	yes	yes	yes
							yes			s
		No				No		No			No							N				N
	Don’t know																			Don’t
11	Were the methods (including statistical methods) sufficiently described to enable them to be repeated?	Yes	yes	Yes	Yes		yes		Yes	Yes		Yes	Yes			Y	Y	Y	Yes	Yes	Ye	Y		yes	Y	yes	yes	yes	yes	yes	yes	yes	yes		yes
		No				No		No			No			N	N								N											no
	Don’t know
Result
12	Were the basic data adequately described?	Yes	yes	Yes	Yes	Yes	yes	Yes	Yes	Yes	Yes	Yes	Yes	Y	Y	Y		Y	Yes	Yes	Y	Y	Y		Y	yes	yes	yes	yes		yes	yes	yes	yes	yes
		No															N							No						no
	Don’t know
13	Does the response rate raise concerns about non-response bias?	Yes				yes		Yes	yes	Yes	Yes						Y			yes	Y				Y
		No	no		No		no							N	N	N		N					N	No			NO		no		no				no
	Don’t know			Don’t								Don’t	Don’t						Don’t			Don’t				don’t know		I don’t		I don’t		I don’t	don’t kn	I don’t kn
14	If appropriate, was information about non-responders described?	Yes	yes	Yes			yes								Ye	y		Y					Y	yes			yes		yes		yes				yes
		No			No			No	No	No	No	No	No	N			N		N	N	N	N			N	no				no		no	no	no
	Don’t know																											I don’t
15	Were the results internally consistent?	Yes	yes	Yes	Yes	Yes	yes	Yes	Yes	Yes	Yes	Yes	Yes	Y	Y	y	Y	Y	Y	Y	Y		Y		Y	yes	yes	yes	yes		yes	yes	yes	yes	yes
		No																				N		No						no
	Don’t know
16	Were the results presented for all the analyses described in the methods?	Yes	yes	Yes		Yes	yes	Yes	Yes	Yes	Yes	Yes	Yes	Y	Ye	Y	Y	Y	Y	Y	Y	Y	Y	yes	Y	yes	yes	yes	yes	yes	yes	yes	yes	yes	yes
		No			No
	Don’t know
Discussion
17	Were the authors' discussions and conclusions justified by the results?	Yes	yes	yes	Yes	Yes	yes		Yes	Yes		Yes	Yes	Y	Y	Y	Y	Y	Y	Y	Y		Y	yes		yes	yes	yes	yes	yes	yes	yes	yes	yes	yes
		No						No			No											N			N
	Don’t know
18	Were the limitations of the study discussed	Yes		Yes	Yes	Yes	yes		Yes	yes		Yes	Yes	Y	Y	Y		Y	Y	Y	Y	Y	Y	yes	Y	yes	yes	yes		yes	yes	yes	yes	yes	yes
		No	no					No			No						N												no
	Don’t know
Other
19	Were there any funding sources or conflicts of interest that may affect the authors’ interpretation of the results?	Yes
		No	no	No	No	No	NO	No		No			No	N	N	N			N	N	N	N	N	no	N		No	No	no	no	no	no	no	no	no
	Don’t k								Don’t k		Don’t	Don’t					Don’t	Don’t
20	Was ethical approval or consent of participants attained?	Yes	yes	yes	yes	Yes	yes	Yes	yes	Yes	Yes	yes	yes	Ye	Y	Y	y	Y	Y	Y	Y	Y	Y	yes	Y			yes	yes	yes	yes	yes	yes	yes	yes
		No
	Don’t know																										I don’t k
